# Supplementary material for: Adverse effects following anti–COVID-19 vaccination with mRNA-based BNT162b2 are alleviated by altering the route of administration and correlate with baseline enrichment of T and NK cell genes
Source: PLoS Biol. 2022 May 31;20(5):e3001643. doi: 10.1371/journal.pbio.3001643 (PMC9154185; doi:10.1371/journal.pbio.3001643)
Supplement: S1 Data — (XLSX) [file pbio.3001643.s009.xlsx]

## Sheet: Figure 2A
	Local
n=175	Pain/Tenderness	Rash	Swelling/Induration	Redness/Erythema
Dose 1	107	4	2	2
%	61.1429	2.28571	1.14286	1.14286
Dose 2	115	5	11	6
%	65.7143	2.85714	6.28571	3.42857

## Sheet: Figure 2B
	Systemic
n=175	Chills/Fever	Fatigue	Headache/dizziness
Dose 1	5	34	20
%	2.85714	19.4286	11.4286
Dose 2	35	53	30
%	20	30.2857	17.1429

## Sheet: Figure 2C
	Other AEs
n=175	Gastrointestinal (Abdominal pain, diarrhea, nausea)	Muscoskeletal (Arthralgia, Myalgia)	Respiratory (Cough/sore throat/runny nose)	Others
Dose 1	10	13	10	2
%	5.71429	7.42857	5.71429	1.14286
Dose 2	12	48	9	12
%	6.85714	27.4286	5.14286	6.85714

## Sheet: Figure 2D
	Post-dose 1	Post-dose 2
Mild	28	48
Moderate	6	5

## Sheet: Figure 2F
Age of subjects
	No AE	Mild	Moderate
	26	27	25
	32	31	30
	33	32	33
	42	32	40
	44	38	41
	28	38
	31	41
	33	50
	32	51
	32	52
	39	55
	44
	47
	49
	52
	53

## Sheet: Figure 3A
Moderate vs No AE (Pre-dose 1)
	nes	fdr
T cell activation (I) (M7.1)	2.64293	0
enriched in T cells (I) (M7.0)	2.63247	0
T cell activation and signaling (M5.1)	2.23519	0
DNA repair (M76)	2.2303	0
T cell differentiation (Th2) (M19)	2.22639	0
T cell activation (II) (M7.3)	2.11188	0.00183222
T cell surface signature (S0)	2.04816	0.00157048
enriched in NK cells (I) (M7.2)	1.97426	0.0041225
T cell activation (III) (M7.4)	1.94361	0.00732888
enriched in antigen presentation (II) (M95.0)	1.93262	0.006596

## Sheet: Figure 3B
Moderate vs No AE (Pre-dose 2)
	nes	fdr
enriched in NK cells (I) (M7.2)	3.01317	0
enriched in T cells (I) (M7.0)	3.00334	0
T cell activation (I) (M7.1)	2.78859	0
T cell activation (II) (M7.3)	2.54543	0
T cell activation and signaling (M5.1)	2.31138	0
T cell surface signature (S0)	2.19304	0
enriched in NK cells (II) (M61.0)	2.18786	0
nuclear pore complex (M106.0)	2.1072	0
T cell differentiation (Th2) (M19)	2.08058	0
regulation of antigen presentation and immune response (M5.0)	2.05908	0

## Sheet: Figure 3C
	T cell activation
	Moderate	NoAE
	6.8041	6.46822
	6.78381	6.58023
	6.58518	6.20536
	6.72142	6.47384
	6.62665	6.52939
	Enriched in T cells
	Moderate	NoAE
	6.95828	6.57607
	6.85449	6.79579
	6.72665	6.23812
	6.77421	6.58813
	6.80605	6.58106
	T cell activation and signaling
	Moderate	NoAE
	7.32396	7.04864
	7.62191	7.49776
	7.50931	6.77487
	7.30661	7.05034
	7.22942	7.08235

## Sheet: Figure 3D
	T cell activation
	Moderate	NoAE
	6.71194	6.37305
	6.93103	6.33459
	6.42512	6.1927
	6.78332	6.60174
	6.70512	6.48521
	Enriched in T cells
	Moderate	NoAE
	6.86083	6.44219
	7.05745	6.4365
	6.53972	6.23556
	6.87728	6.59043
	6.88197	6.58421
	Enriched in NK cells
	Moderate	NoAE
	6.87804	6.36565
	6.86644	6.38031
	6.38543	6.42651
	6.92058	6.32889
	6.9024	6.52566

## Sheet: Figure 4A
	nes	fdr
enriched in antigen presentation (II) (M95.0)	2.43614	0
enriched in neutrophils (I) (M37.1)	1.87916	0.041922
MHC-TLR7-TLR8 cluster (M146)	1.86887	0.027948
T cell activation and signaling (M5.1)	1.84689	0.0228665

[truncated: 30 more sheets: Figure 4B, Figure 4C, Figure 4D, Figure 4E, Figure 4F, Figure 5A, Figure 5B, Figure 5C, Figure 5D, Figure 5E, Figure 5F, Figure 6A, Figure 6B, Figure 6C, Figure 6D, Figure 7A, Figure 7B, Figure 7C, Figure 7D, Figure 7E …]
