# Supplementary material for: Adverse effects following anti–COVID-19 vaccination with mRNA-based BNT162b2 are alleviated by altering the route of administration and correlate with baseline enrichment of T and NK cell genes
Source: PLoS Biol. 2022 May 31;20(5):e3001643. doi: 10.1371/journal.pbio.3001643 (PMC9154185; doi:10.1371/journal.pbio.3001643)
Supplement: S2 Data — (XLSX) [file pbio.3001643.s010.xlsx]

## Sheet: Figure S1A
No AE	Mild	Moderate
8.86464	8.35643	9.02786
8.94214	8.8925	8.95286
8.79714	8.70857	8.77893
8.6775	8.31786	8.92357
8.87929	8.54286	9.04036
8.80464	9.00679
8.61107	8.5775
8.81929	8.77286
8.55036	8.71393
8.40071	8.77143
8.63786	8.60893
8.79429
8.6675
8.74036
8.92071
8.8275

## Sheet: Figure S1B
No AE	Mild	Moderate
8.59526	7.86684	8.81474
8.95263	8.64158	8.61421
8.74632	8.73105	8.52947
8.43368	7.75684	8.73579
8.72	8.16263	8.96211
8.69105	8.83
8.40263	8.22474
8.8	8.36632
8.56632	8.73263
8.07789	8.49368
8.50579	8.41368
8.85421
8.67158
8.64632
8.84211
8.74316

## Sheet: Figure S1C
No AE	Mild	Moderate
7.95586	7.68552	8.06379
7.84552	8.01069	8.06345
7.75345	7.72276	7.83828
7.72345	7.57207	8.06379
7.81862	7.67172	7.98138
7.93966	7.97241
7.71655	7.7831
7.90621	7.96552
7.50483	7.70276
7.54862	7.80172
7.74621	7.72069
7.78586
7.7231
7.86207
7.93655
7.83414

## Sheet: Figure S1D
No AE	Mild	Moderate
8.93107	8.31536	9.0725
8.89	9.00357	9.04321
8.69143	8.77679	8.62393
8.51643	8.28143	8.96607
8.77107	8.65571	9.06
8.81786	8.91893
8.60464	8.76071
8.82429	8.69464
8.74429	8.49429
8.87964	8.82964
8.75071	8.86857
8.77036
8.60929
8.7925
8.76607
8.825

## Sheet: Figure S1E
No AE	Mild	Moderate
8.84	7.81263	9.00947
8.92474	8.88684	8.87211
8.52579	8.66053	8.39579
8.55632	7.68526	9.02737
8.63474	8.42	9.08316
8.75474	8.63842
8.80947	8.53474
8.89737	8.28053
8.88632	8.40684
8.52526	8.68579
8.44316	8.70895
8.49684
8.36211
8.60421
8.69737
8.86105

## Sheet: Figure S1F
No AE	Mild	Moderate
8.02483	7.64931	8.08379
7.79241	8.10069	8.08552
7.78931	7.89793	7.72345
7.50414	7.58414	7.97172
7.7869	7.75241	7.96828
7.89759	8.05414
7.61172	7.88724
7.81345	7.93448
7.65276	7.54828
8.04931	7.86793
7.81793	7.89931
7.87069
7.73793
7.93345
7.82207
7.84793

## Sheet: Figure S2A
Subject ID	KLRF1 at predose 1	Enriched in monocytes (fold change d1/d0)
G001	5.14368	0.0220884
G003	6.59956	0.0326562
G005	7.8199	0.377732
G006	7.08163	0.387192
G008	6.85334	0.00489577
G009	7.40521	0.145067
G016	5.68143	0.0891136
G019	5.87956	0.22585
G020	7.33418	0.261003
G023	7.48153	0.533922
G024	6.98598	0.151741
G028	7.32209	0.207035
G031	6.85731	0.192357
S008	7.24805	0.0432454
S009	6.94799	0.838654
S013	6.79541	0.0862397
S014	6.38004	-0.045556
S018	5.59416	-0.0483957
S019	6.36411	0.0862859
S025	7.2276	0.380203
S029	6.4494	0.171552
S040	6.59249	0.381099
S041	6.75131	0.435875
S060	7.25304	0.518894
S069	6.6487	0.282188
S070	5.71567	0.189003
S072	6.5476	0.246243
S073	7.32819	0.0442431
S077	6.12942	0.13224
S078	7.07101	0.336505
S081	7.67267	0.377124
S094	6.2112	-0.19767
S109	6.57712	-0.0469013
S110	6.83125	-0.0333822
S119	7.41802	0.181048
S128	7.31779	0.544631

## Sheet: Figure S2B
Subject ID	KLRF1 at predose 1	Cell cycle and transcription (fold change d1/d0)
G001	5.14368	0.00039838
G003	6.59956	-0.0478877
G005	7.8199	0.158718
G006	7.08163	0.169432
G008	6.85334	0.0211748
G009	7.40521	0.0222688
G016	5.68143	-0.0879863
G019	5.87956	0.108898
G020	7.33418	0.112584
G023	7.48153	0.250703
G024	6.98598	0.167618
G028	7.32209	0.103608
G031	6.85731	0.0299361
S008	7.24805	-0.073225
S009	6.94799	0.350687
S013	6.79541	0.0194731
S014	6.38004	-0.0811443
S018	5.59416	0.0930823
S019	6.36411	0.049628
S025	7.2276	0.133742
S029	6.4494	0.0904122
S040	6.59249	0.150747
S041	6.75131	0.185798
S060	7.25304	0.177329
S069	6.6487	0.074361
S070	5.71567	0.0609473
S072	6.5476	0.128258
S073	7.32819	-0.0231713
S077	6.12942	0.0983162
S078	7.07101	0.205813
S081	7.67267	0.243684
S094	6.2112	-0.0304493
S109	6.57712	0.00503301
S110	6.83125	0.0261095
S119	7.41802	0.0518837
S128	7.31779	0.224048

## Sheet: Figure S2E
Day	No AE																	Mild											Moderate
115	79	89	77	93	91	93	91	92	88	93	98							92	91	89	73	91	91	98					85	92	84
205	60	79	51	83	91	63	91	82	84	97	96	81	52	90	43	95	91	89	85	64	57	93	92	74	98	81	82	30	57	92	64	96	93

## Sheet: Figure S2F
Day	No AE					Mild					Moderate
0	0	0	0	0	32.5	0	0	0	27.5	25	0	0	0	32.5
7	10	0	5	85	20	20	0	0	22.5	52.5	0	0	15	42.5	142.5
10	52.5	52.5	345	105	15	300	0	50	45	80	75	17.5	35	82.5	67.5
21	10	5	12.5	157.5	25	65	2.5	0	65	50	37.5	32.5	5	27.5	17.5

[truncated: 13 more sheets: Figure S4B, Figure S4C, Figure S4D, Figure S4E, Figure S4F, Figure S4G, Figure S4H, Figure S4I, Figure S4J, Figure S4K, Figure S4L, Figure S4M, Figure S4N]
